# Supplementary material for: Leveraging machine learning for digital gait analysis in ataxia using sensor-free motion capture
Source: Commun Med (Lond). 2026 Jan 27;6:167. doi: 10.1038/s43856-025-01258-y (PMC13031521; doi:10.1038/s43856-025-01258-y)
Supplement: Supplementary file 2 — Supplementary Data 1 [file 43856_2025_1258_MOESM2_ESM.xlsx]

## Sheet: Figure 2 Data
Numerical results presented in Figure 2. Performance was assessed in terms of RMSE and R^2. The RMSE is given in terms of the overall performance, as well as, for each SARA gait score separated. The p-values given represent the result of a group comparison (Mann-Whitney U-Test) between neighboring scores, e.g. the value in row 2 (Clin. Score = 0) presents the test result between 0 and 1.
Clin. Score	RMSE	R^2	p-value
Total	0.686	0.589	n.a.
0	0.901	n.a.	0.0054
1	0.594	n.a.	4.138x10^-5
2	0.504	n.a.	0.029
3	0.776	n.a.	0.0004
4	1053	n.a.	n.a.

## Sheet: Figure 3 Data
Each cell of the matrix below presents the performance score of the respective experiment in terms of macro-averaged F_1 score in the upper right triangle, and for which timeseries(-combination), this was achieved.
	HC	0	1	2	3	4
HC		75.96	80.83	81.57	87.70	91.19
0	X+U+D		61.73	84.24	88.86	95.38
1	U+D	X+L		64.87	85.61	94.04
2	D+L	L	U+L		72.99	92.04
3	U+D	U+L	L	X+U		62.22
4	X	D+L	U	U	U

## Sheet: Figure 4 Data
Mean SHAP values per marker. Note that the values are scaled to [0, 1].
Marker	Mean SHAP Value
RShoulder-(RWrist,RHip)	1.0
LHip-(LAnkle,RAnkle)	0.7720078575742403
LShoulder-(LWrist,LHip)	0.6964851846468034
RHip-(LAnkle,RAnkle)	0.4246232930733718
x-pos-RHip	0.4048399523745107
RWrist-RHip	0.40466273522973767
RAnkle-LAnkle	0.3900087343573859
x-pos-RAnkle	0.3568901102465471
x-pos-LWrist	0.14545745406689656
LWrist-LHip	0.14345407375255131
x-pos-RWrist	0.1193055729828476
x-pos-LAnkle	0.08098379643386115
x-pos-LHip	0.06839130410243481
RWrist-LWrist	0.03868530698288308
Neck-LHip	0.011726727241110404
Neck-RHip	0.0

## Sheet: Figure 5 Data
Results of the longitudinal analysis in terms of correlation metrics. The column Experiment refers to the sub-cohort considered in the respective analysis.
Experiment	Pearson Correlation	R^2	Spearman Rank Correlation	p-value
A) Human Rating	-0.06	0.004	-0.068	0.6331
B) Overall TS Feature	-0.626	0.392	-0.302	0.00014
C0) SARA gait score baseline: 0	0.934	0.873	0.868	0.0374
C1) SARA gait score baseline: 1	-0.988	0.977	-0.945	0.00357
C2) SARA gait score baseline: 2	0.841	0.707	0.75	1,346x10^-5
C3) SARA gait score baseline: 3	-0.943	0.899	-0.94	0.036
